# Supplementary material for: Impact of Postoperative Antithrombotic Treatment on Patency and Survival After Open Posterior Popliteal Artery Aneurysm Repair: A Multicenter Retrospective Cohort Analysis from the PARADE Study
Source: J Clin Med. 2026 Jul 9;15(14):5364. doi: 10.3390/jcm15145364 (PMC13410262; doi:10.3390/jcm15145364)
Supplement: Supplementary file 1 [file jcm-15-05364-s001.zip]

Archive with 1 entries (1 files):
- jcm-4335763-supplementary.pdf
